# Supplementary material for: Comparative Genomics Revealing the Genomic Characteristics of Klebsiella variicola Clinical Isolates in China
Source: Trop Med Infect Dis. 2024 Aug 16;9(8):180. doi: 10.3390/tropicalmed9080180 (PMC11359898; doi:10.3390/tropicalmed9080180)
Supplement: Supplementary file 1 [file tropicalmed-09-00180-s001.zip]

Archive with 1 entries (1 files):
- tropicalmed-3118989-supplementary.pdf
